# Supplementary material for: Development of an intervention tool for precision oral self-care: Personalized and evidence-based practice for patients with periodontal disease
Source: PLoS One. 2019 Nov 21;14(11):e0225453. doi: 10.1371/journal.pone.0225453 (PMC6874065; doi:10.1371/journal.pone.0225453)
Supplement: S1 Data — (XLSX) [file pone.0225453.s001.xlsx]

## Sheet: Sheet 1
	Beta_1	Beta_2	Beta_3	Beta_4	Beta_5	Beta_6	Beta_7	Beta_8	Beta_9	Beta_10	Beta_11	Beta_12	Beta_13	Final_1	Final_2	Final_3	Final_4	Final_5	Final_6	Final_7	Final_8	Final_9	Final_10	Final_11	Final_12	Final_13
Informatics_1	5	3	4	4	5	5	5	5	4	3	4	4	3	5	4	4	5	5	5	5	5	4	4	4	5	4
Informatics_2	5	4	5	4	5	5	5	5	4	5	5	5	4	5	4	5	5	5	5	5	5	4	5	5	5	5
Informatics_3	4	4	5	5	5	5	5	5	4	4	4	4	5	5	4	5	5	5	5	5	5	4	5	5	5	5
Periodontist_1	5	4	5	4	5	5	5	5	5	4	4	3	5	5	5	5	4	5	5	5	5	5	4	5	4	4
Periodontist_2	4	3	4	4	4	4	5	4	4	4	4	4	4	4	4	4	4	4	5	5	4	4	4	4	4	4
