# Supplementary material for: Development of an intervention tool for precision oral self-care: Personalized and evidence-based practice for patients with periodontal disease
Source: PLoS One. 2019 Nov 21;14(11):e0225453. doi: 10.1371/journal.pone.0225453 (PMC6874065; doi:10.1371/journal.pone.0225453)
Supplement: S2 Data — (XLSX) [file pone.0225453.s002.xlsx]

## Sheet: Sheet 1
Participant	Completion_time	Gender	Age	Education	Habit1	Habit2	Habit3	Habit4	DentalHealth1	DentalHealth2	SUS1	SUS2	SUS3	SUS4	SUS5	SUS6	SUS7	SUS8	SUS9	SUS10	IF1	IF2	IF3	IF4	IF5	IF6	IF7	IF8	IF9	IF10	IF11	IF12	IF13	C1	C2	C3	C4	C5
1	12.8	Female	45-54	College or university up to master or PhD.	5	4	5	3	5	2	4	1	5	1	4	2	2	1	5	2	4	5	6	6	6	5	5	5	5	5	5	5	5	6	6	6	6	6
2	12.9	Female	35-44	College or university up to bachelor	4	4	4	4	4	2	5	1	5	2	4	3	4	2	4	2	6	6	6	6	6	7	6	5	6	6	6	6	6	5	6	7	7	6
3	11.5	Female	45-54	High school	5	5	5	5	5	3	4	2	3	3	3	2	4	3	4	2	4	4	4	4	7	7	7	7	4	4	2	2	2	4	4	4	4	4
4	11.1	Male	35-44	College or university up to bachelor	5	5	5	3	5	2	3	2	4	2	3	2	4	3	3	2	5	4	4	4	4	4	4	5	4	4	4	4	4	4	4	4	4	4
5	11.7	Male	45-54	College or university up to bachelor	4	4	5	2	5	2	3	3	4	3	4	3	4	3	4	2	7	6	5	4	5	5	6	4	4	5	4	5	5	7	6	5	5	6
6	10.5	Female	<35	College or university up to bachelor	5	3	3	3	5	3	5	1	5	1	5	2	5	1	5	1	5	5	5	5	5	5	5	5	5	5	5	5	5	5	5	5	5	5
7	15.1	Male	>=65	College or university up to bachelor	4	4	4	4	4	2	4	2	3	2	4	2	4	2	4	2	6	6	6	6	6	6	6	6	6	6	6	6	6	6	6	6	6	6
8	10.8	Female	<35	College or university up to bachelor	5	3	5	2	5	2	4	2	4	3	3	3	4	3	4	3	5	4	5	5	5	5	5	4	4	5	5	5	4	4	5	5	5	5
9	12.5	Female	45-54	College or university up to bachelor	4	4	3	4	4	2	4	2	4	2	4	2	4	2	4	2	6	6	6	6	6	6	6	6	6	6	6	6	6	6	6	6	2	6
10	13.4	Male	45-54	College or university up to bachelor	5	5	5	1	5	1	3	3	3	1	3	1	5	1	5	1	4	4	4	4	4	4	5	4	4	4	6	4	4	4	4	5	6	4
11	10.8	Male	35-44	College or university up to bachelor	5	4	3	1	5	3	5	3	4	1	3	3	5	3	5	1	5	6	7	7	7	7	7	6	7	5	7	5	5	6	7	7	7	7
12	13.8	Male	>=65	College or university up to bachelor	4	4	4	3	4	3	4	3	4	3	3	3	4	3	4	2	4	5	5	5	5	6	6	5	5	5	5	5	5	4	4	4	6	5
13	13.3	Female	55-64	High school	5	5	5	5	5	5	3	1	5	1	5	3	5	1	5	1	4	5	5	5	5	6	6	5	5	5	5	5	5	4	4	4	6	5
14	12	Male	45-54	College or university up to bachelor	4	3	4	2	4	3	4	2	4	2	3	2	4	2	4	2	6	6	6	6	6	6	6	6	6	6	6	6	6	7	6	6	6	6
15	10.2	Male	35-44	College or university up to bachelor	4	3	2	2	3	3	5	2	4	2	4	2	4	2	3	1	6	6	6	6	6	6	6	6	6	6	6	6	6	6	6	6	6	6
16	14.1	Male	>=65	High school	5	5	5	5	5	4	5	2	5	2	5	2	5	2	5	2	5	5	5	5	7	7	7	7	7	7	7	7	7	4	4	4	4	4
17	9.7	Female	<35	College or university up to bachelor	5	5	5	5	5	2	5	3	3	1	4	1	4	3	4	2	7	7	7	7	7	7	7	7	7	5	5	5	4	6	7	7	7	7
18	13.1	Male	55-64	Less than high school	4	3	4	3	4	3	4	2	4	2	4	2	4	1	4	1	6	6	4	6	6	6	6	6	6	6	6	6	6	6	6	6	6	6
19	11.8	Male	45-54	College or university up to bachelor	5	5	4	1	5	3	5	2	4	2	4	1	5	1	5	1	7	7	7	7	7	7	7	7	7	7	7	7	7	7	7	7	7	7
20	12.1	Female	<35	College or university up to bachelor	5	4	3	2	5	3	4	1	4	3	4	3	4	1	4	2	4	5	6	6	6	6	5	4	6	5	5	5	5	6	5	6	5	5
21	15.3	Male	55-64	College or university up to bachelor	5	5	5	5	5	2	4	2	4	3	4	2	4	1	4	1	6	6	6	6	6	6	6	6	6	6	6	6	6	6	6	6	6	6
22	12.5	Male	55-64	High school	5	5	5	5	5	4	5	3	3	1	5	2	5	1	4	1	7	7	7	7	7	7	7	7	7	7	7	7	7	7	7	7	7	7
23	14.2	Female	45-54	College or university up to bachelor	5	4	5	5	5	3	4	1	4	1	4	1	4	1	4	2	6	6	7	7	7	7	7	6	7	7	7	7	7	7	7	7	7	7
24	12.9	Male	55-64	College or university up to bachelor	5	3	2	2	5	3	5	3	4	1	4	2	4	2	4	2	5	6	6	6	7	7	7	6	7	7	7	6	7	6	7	7	7	6
25	13.4	Male	55-64	High school	5	3	5	5	5	3	5	3	3	1	3	2	5	3	5	1	6	7	7	7	7	7	7	7	7	7	7	7	7	7	7	7	7	7
26	13.5	Male	45-54	High school	5	4	5	5	5	4	4	4	4	1	5	1	5	2	5	1	7	7	7	7	7	7	7	7	7	7	7	7	7	7	7	7	7	7
27	15.7	Male	55-64	High school	3	4	3	4	5	3	5	1	5	2	5	1	5	1	5	1	7	7	7	7	7	7	7	7	7	7	7	7	7	7	7	7	7	7
28	10.9	Male	55-64	College or university up to bachelor	5	5	5	1	5	3	5	1	5	1	4	3	5	1	5	1	3	7	7	6	6	7	7	4	7	7	7	6	7	7	6	7	6	6
29	11.1	Female	35-44	College or university up to bachelor	5	4	1	5	5	1	2	2	4	2	3	2	4	2	3	2	4	4	5	5	5	5	5	4	5	5	5	4	5	6	4	6	4	5
30	13.7	Male	45-54	Less than high school	4	4	3	3	4	2	4	2	4	2	4	2	4	2	4	2	6	6	6	6	6	6	6	6	6	6	6	6	6	6	6	6	6	6
31	10.6	Male	55-64	High school	5	5	5	5	5	3	5	1	5	1	2	3	5	5	4	2	5	5	5	6	6	6	5	4	5	4	6	7	7	4	5	5	5	5
32	13.2	Male	45-54	College or university up to bachelor	3	4	5	4	4	3	3	4	4	4	4	3	3	2	5	4	6	6	6	5	6	7	7	5	6	6	6	6	6	4	5	5	5	5
33	10.7	Female	35-44	College or university up to bachelor	5	5	3	2	5	3	5	2	5	4	4	1	5	1	5	1	7	7	7	7	7	7	7	7	7	7	7	7	7	7	7	7	7	7
34	9.7	Female	35-44	High school	5	4	5	5	5	3	4	3	5	2	4	3	5	3	5	3	4	4	4	4	5	4	4	4	4	4	4	4	4	5	5	5	5	5
35	10.2	Male	35-44	College or university up to bachelor	4	3	4	4	4	3	4	3	5	2	4	1	4	2	4	2	6	6	6	6	6	6	6	6	6	6	6	6	6	6	6	6	6	6
36	14.6	Female	>=65	Less than high school	3	3	2	2	3	3	5	3	3	1	3	3	5	1	3	3	4	4	4	4	4	4	4	4	4	4	4	4	4	4	4	4	4	4
37	10.6	Male	45-54	College or university up to bachelor	5	3	5	5	5	2	4	3	3	1	4	1	5	3	4	1	5	5	7	7	7	7	7	5	6	6	5	4	4	6	7	7	7	6
38	9.9	Female	<35	High school	5	5	3	3	5	1	4	2	4	2	3	3	4	2	3	2	4	4	4	4	4	4	4	4	4	4	4	4	4	4	4	4	4	4
39	12.1	Female	35-44	College or university up to bachelor	4	4	4	4	4	4	5	2	4	2	4	2	4	2	4	2	6	6	6	6	6	6	6	6	6	6	6	6	6	6	6	6	6	6
40	11.1	Female	35-44	High school	5	5	3	2	4	2	4	3	4	3	4	3	4	2	4	3	5	6	6	6	5	6	5	6	5	5	6	6	5	6	6	5	5	5
41	14.8	Male	>=65	Less than high school	4	3	3	4	5	5	4	3	4	2	5	1	4	2	4	2	4	7	6	5	7	5	6	4	4	3	5	6	5	7	6	6	7	5
42	10.9	Male	45-54	High school	5	5	5	5	5	3	5	2	5	2	5	2	5	2	5	2	7	7	7	7	7	7	7	7	7	7	7	7	7	7	7	7	7	7
43	11.1	Female	45-54	College or university up to bachelor	5	4	3	3	5	4	5	1	5	2	4	2	5	1	5	3	6	6	7	7	7	6	7	5	6	6	7	6	6	7	7	7	7	7
44	10.5	Male	45-54	College or university up to bachelor	5	5	5	3	5	5	5	1	5	2	4	2	5	1	5	1	5	7	7	7	7	7	7	5	7	7	7	7	7	7	7	7	7	7
45	10.9	Male	35-44	College or university up to bachelor	4	1	1	1	4	4	5	1	5	1	5	1	5	1	5	1	4	7	7	7	7	7	7	5	7	7	7	6	7	7	6	7	6	7
46	11.8	Female	45-54	College or university up to bachelor	5	4	4	4	5	3	4	2	4	2	5	2	5	2	5	2	4	6	6	5	5	7	7	4	6	6	6	6	6	7	7	7	7	7
47	14.8	Male	55-64	High school	4	5	3	2	5	4	4	2	4	1	3	2	4	2	4	1	5	6	5	4	5	6	6	6	6	6	5	4	5	6	6	6	6	6
48	12.3	Male	45-54	High school	5	3	5	5	5	1	3	2	5	3	5	1	5	1	5	3	7	7	7	7	7	7	7	7	4	7	4	4	4	7	7	7	7	7
49	14.2	Male	>=65	College or university up to bachelor	5	5	5	5	5	1	3	3	3	3	4	1	5	1	5	1	7	7	7	7	7	7	7	7	7	7	7	7	7	7	7	7	7	7
50	11.9	Male	55-64	High school	4	4	3	2	4	1	2	3	3	1	4	3	4	3	4	4	4	6	6	5	6	6	6	5	5	5	4	5	4	4	6	6	6	6
51	10.9	Male	55-64	College or university up to master or PhD.	5	4	5	5	5	3	3	2	5	2	4	2	4	2	4	2	4	5	6	6	6	6	6	5	5	6	5	5	5	6	6	6	6	6
52	11.8	Female	45-54	College or university up to bachelor	5	5	3	5	5	2	5	1	4	1	4	4	5	1	4	2	7	7	7	4	7	7	7	7	6	6	6	6	6	4	6	6	7	7
53	11.5	Male	45-54	High school	4	4	4	4	4	3	4	2	4	2	4	2	4	2	4	2	6	6	6	6	6	6	6	6	6	6	6	6	6	6	6	6	6	6
54	11.9	Female	35-44	High school	5	5	5	2	5	3	5	1	4	2	4	2	4	3	4	1	5	6	6	6	6	6	6	6	7	7	7	7	6	7	7	7	7	6
55	9.8	Male	35-44	College or university up to bachelor	3	4	3	2	4	4	4	2	4	2	4	2	4	2	4	2	5	5	6	6	6	6	6	6	6	5	5	6	5	6	6	6	6	6
56	9.9	Female	<35	College or university up to bachelor	5	4	5	3	5	4	4	3	4	4	4	3	4	2	3	2	4	5	5	5	6	6	6	5	5	5	6	5	5	5	5	6	5	4
57	10.2	Female	<35	College or university up to bachelor	5	3	3	2	5	3	3	2	5	1	3	2	4	3	4	1	4	4	6	6	5	5	5	4	5	5	5	5	5	6	5	7	6	5
58	11.5	Male	35-44	College or university up to bachelor	5	4	1	5	4	2	5	1	5	1	5	1	5	1	5	1	4	7	7	7	7	7	7	6	7	7	7	7	7	7	7	7	7	7
59	12	Female	55-64	College or university up to bachelor	5	5	5	1	5	3	5	1	5	2	3	3	4	2	5	2	6	7	6	7	7	7	6	7	7	7	7	7	7	7	7	7	7	7
60	11.8	Female	45-54	High school	4	3	3	4	4	2	3	2	4	2	4	2	4	2	3	2	5	6	6	6	6	6	6	5	5	5	5	5	5	5	6	6	6	6
61	13.2	Male	55-64	College or university up to bachelor	3	5	5	5	5	5	4	1	4	2	3	2	3	1	3	1	5	5	7	7	7	7	7	7	7	7	7	7	7	1	7	7	7	7
62	10.2	Male	35-44	College or university up to bachelor	5	5	5	5	5	2	5	3	4	2	4	3	5	2	4	2	4	7	7	7	7	7	7	7	6	6	6	6	5	7	7	7	7	7
63	10.5	Female	35-44	College or university up to master or PhD.	5	3	2	2	5	2	4	2	5	2	5	2	5	2	5	2	7	7	7	7	7	7	7	7	7	7	7	7	7	7	7	7	7	7
64	11.4	Male	55-64	High school	5	5	5	3	5	3	5	2	5	2	5	2	4	2	5	2	7	7	7	7	7	7	7	7	7	7	7	7	7	7	7	7	7	7
65	13.6	Female	45-54	High school	5	4	5	4	5	3	5	3	3	3	4	2	4	2	4	2	4	6	6	6	7	6	7	5	6	6	6	4	6	6	7	6	6	6
66	14.5	Female	>=65	College or university up to master or PhD.	3	3	5	5	5	4	3	3	3	3	4	2	4	2	3	2	4	5	4	3	4	6	6	4	5	4	5	5	4	5	7	7	6	6
67	12.8	Male	45-54	College or university up to bachelor	5	5	5	5	5	3	5	2	4	1	4	1	4	1	4	1	7	7	7	7	7	7	7	7	6	7	7	7	6	7	7	7	7	7
68	11.8	Female	45-54	High school	5	5	4	5	5	3	4	2	4	2	4	2	4	3	4	2	6	6	6	6	6	5	6	5	5	6	5	5	5	6	6	6	6	6
69	14.2	Male	>=65	Less than high school	3	3	3	3	4	3	4	3	3	3	3	3	4	3	4	4	4	6	4	6	4	6	6	6	6	4	5	6	4	6	4	4	5	6
70	13.2	Male	>=65	College or university up to bachelor	3	4	4	4	4	2	4	1	4	2	3	3	4	2	5	2	4	6	6	6	7	6	7	5	5	4	5	5	6	6	6	6	6	6
71	12.4	Female	45-54	College or university up to bachelor	4	4	4	3	4	1	5	3	4	1	3	3	4	2	3	2	5	5	5	4	6	6	6	6	5	5	5	5	5	6	6	6	6	6
72	12.9	Female	55-64	Less than high school	5	5	5	4	5	2	5	2	5	2	4	2	5	2	4	2	6	6	6	6	7	7	7	7	7	7	7	6	6	6	6	6	2	6
73	13.5	Female	45-54	Less than high school	5	5	5	4	5	3	5	3	5	1	4	1	5	1	4	2	7	7	7	7	7	7	7	7	7	7	7	7	7	7	7	7	7	7
74	12.7	Male	45-54	College or university up to bachelor	5	3	4	3	5	3	4	3	4	1	4	1	5	1	5	1	5	6	6	7	7	6	6	6	6	6	6	6	6	6	6	6	6	6
75	9.8	Male	<35	College or university up to bachelor	5	5	3	4	5	2	5	1	5	2	4	2	5	1	5	1	6	7	5	5	5	7	7	7	7	7	7	7	7	6	7	7	7	7
76	14.3	Female	45-54	High school	5	5	4	2	5	3	5	1	5	3	5	1	4	1	5	3	7	7	7	7	7	7	7	6	6	6	6	6	6	7	7	7	4	7
77	11	Female	35-44	College or university up to bachelor	5	4	5	5	5	3	5	2	5	2	5	1	4	2	4	1	7	7	7	7	7	7	7	7	7	7	7	7	7	7	7	7	7	7
78	10.1	Male	35-44	College or university up to master or PhD.	4	3	2	2	5	3	4	3	4	3	4	2	4	3	4	2	4	5	6	5	6	6	6	4	6	6	6	5	5	6	6	6	6	6
79	12.8	Female	35-44	College or university up to bachelor	5	5	5	5	5	1	5	1	5	1	4	2	5	1	5	1	7	7	7	7	6	7	7	7	7	7	7	7	7	7	7	7	7	7
80	13.6	Female	45-54	High school	5	5	4	5	5	2	4	2	4	2	5	3	4	2	4	2	6	6	6	7	7	7	6	6	6	6	6	6	6	6	6	6	7	6
81	10.2	Male	35-44	College or university up to master or PhD.	5	4	5	5	5	5	5	1	5	1	5	3	5	2	5	2	7	7	7	7	7	7	7	4	6	6	6	6	6	7	7	7	7	7
82	13.1	Male	45-54	High school	5	5	5	5	5	2	5	3	5	2	5	3	3	3	5	2	7	7	7	7	7	7	7	7	7	7	7	7	7	7	7	7	7	7
83	11.1	Male	55-64	College or university up to bachelor	5	5	4	4	5	3	4	2	4	2	4	2	4	2	4	2	4	6	4	6	6	6	4	5	6	6	6	6	6	6	6	6	6	6
84	13.9	Male	55-64	College or university up to bachelor	5	5	3	3	5	4	4	2	4	2	4	4	4	3	5	2	6	6	6	6	6	6	6	6	6	6	6	6	6	6	6	6	6	6
85	16.4	Male	>=65	Less than high school	5	5	3	5	5	1	5	3	5	3	5	2	4	2	4	2	4	7	7	7	7	6	7	4	7	7	7	7	7	7	7	7	7	7
86	12.3	Male	45-54	College or university up to bachelor	5	4	5	5	5	3	5	2	4	2	4	2	3	2	4	1	6	6	6	6	6	6	6	6	6	7	7	5	6	7	7	7	7	7
87	12.9	Male	55-64	High school	5	4	5	4	5	2	5	3	4	3	4	3	3	3	3	2	7	7	7	7	7	7	7	7	7	7	7	7	7	7	7	7	7	7
